# Supplementary material for: A pathogen-induced putative NAC transcription factor mediates leaf rust resistance in barley
Source: Nat Commun. 2023 Sep 6;14:5468. doi: 10.1038/s41467-023-41021-2 (PMC10482968; doi:10.1038/s41467-023-41021-2)
Supplement: Supplementary file 4 — Source Data [file 41467_2023_41021_MOESM4_ESM.xlsx]

## Sheet: Figure 1B
Read Depth
chr	position	C28_N	C29_N	C30_N
chr3H	6042315	0	0	0
chr3H	6042316	0	0	0
chr3H	6042317	0	0	0
chr3H	6042318	0	0	0
chr3H	6042319	0	0	0
chr3H	6042320	0	0	0
chr3H	6042321	0	0	0
chr3H	6042322	0	0	0
chr3H	6042323	0	0	0
chr3H	6042324	0	0	0
chr3H	6042325	0	0	0
chr3H	6042326	0	0	0
chr3H	6042327	0	0	0
chr3H	6042328	0	0	0
chr3H	6042329	0	0	0
chr3H	6042330	0	0	0
chr3H	6042331	0	0	0
chr3H	6042332	0	0	0
chr3H	6042333	0	0	0
chr3H	6042334	0	0	0
chr3H	6042335	0	0	0
chr3H	6042336	0	0	0
chr3H	6042337	0	0	0
chr3H	6042338	0	0	0
chr3H	6042339	0	0	0
chr3H	6042340	0	0	0
chr3H	6042341	0	0	0
chr3H	6042342	0	0	0
chr3H	6042343	0	0	0
chr3H	6042344	0	0	0
chr3H	6042345	0	0	0
chr3H	6042346	0	0	0
chr3H	6042347	0	0	0
chr3H	6042348	0	0	0
chr3H	6042349	0	0	0
chr3H	6042350	0	0	0
chr3H	6042351	0	0	0
chr3H	6042352	0	0	0
chr3H	6042353	0	0	0
chr3H	6042354	0	0	0
chr3H	6042355	0	0	0
chr3H	6042356	0	0	0
chr3H	6042357	0	0	0
chr3H	6042358	0	0	0
chr3H	6042359	0	0	0
chr3H	6042360	0	0	0
chr3H	6042361	0	0	0
chr3H	6042362	0	0	0
chr3H	6042363	0	0	0
chr3H	6042364	0	0	0
chr3H	6042365	0	0	0
chr3H	6042366	0	0	0
chr3H	6042367	0	0	0
chr3H	6042368	0	0	0
chr3H	6042369	0	0	0
chr3H	6042370	0	0	0
chr3H	6042371	0	0	0
chr3H	6042372	0	0	0
chr3H	6042373	0	0	0
chr3H	6042374	0	0	0
chr3H	6042375	0	0	0
chr3H	6042376	0	0	0
chr3H	6042377	0	0	0
chr3H	6042378	0	0	0
chr3H	6042379	0	0	0
chr3H	6042380	0	0	0
chr3H	6042381	0	0	0
chr3H	6042382	0	0	0
chr3H	6042383	0	0	0
chr3H	6042384	0	0	0
chr3H	6042385	0	0	0
chr3H	6042386	0	0	0
chr3H	6042387	0	0	0
chr3H	6042388	0	0	0
chr3H	6042389	0	0	0
chr3H	6042390	0	0	0
chr3H	6042391	0	0	0
chr3H	6042392	0	0	0
chr3H	6042393	0	0	0
chr3H	6042394	0	0	0
chr3H	6042395	0	0	0
chr3H	6042396	0	0	0
chr3H	6042397	0	0	0
chr3H	6042398	0	0	0
chr3H	6042399	0	0	0
chr3H	6042400	0	0	0
chr3H	6042401	0	0	0
chr3H	6042402	0	0	0
chr3H	6042403	0	0	0
chr3H	6042404	0	0	0
chr3H	6042405	0	0	0
chr3H	6042406	0	0	0
chr3H	6042407	0	0	0
chr3H	6042408	0	0	0
chr3H	6042409	0	0	0
chr3H	6042410	0	0	0
chr3H	6042411	0	0	0
chr3H	6042412	0	0	0
chr3H	6042413	0	0	0
chr3H	6042414	0	0	0
chr3H	6042415	0	0	0
chr3H	6042416	0	0	0
chr3H	6042417	0	0	0
chr3H	6042418	0	0	0
chr3H	6042419	0	0	0
chr3H	6042420	0	0	0
chr3H	6042421	0	0	0
chr3H	6042422	0	0	0
chr3H	6042423	0	0	0
chr3H	6042424	0	0	0
chr3H	6042425	0	0	0
chr3H	6042426	0	0	0
chr3H	6042427	0	0	0
chr3H	6042428	0	0	0
chr3H	6042429	0	0	0
chr3H	6042430	0	0	0
chr3H	6042431	0	0	0
chr3H	6042432	0	0	0
chr3H	6042433	0	0	0
chr3H	6042434	0	0	0
chr3H	6042435	0	0	0
chr3H	6042436	0	0	0
chr3H	6042437	0	0	0
chr3H	6042438	0	0	0
chr3H	6042439	0	0	0
chr3H	6042440	0	0	0
chr3H	6042441	0	0	0
chr3H	6042442	0	0	0
chr3H	6042443	0	0	0
chr3H	6042444	0	0	0
chr3H	6042445	0	0	0
chr3H	6042446	0	0	0
chr3H	6042447	0	0	0
chr3H	6042448	0	0	0
chr3H	6042449	0	0	0
chr3H	6042450	0	0	0
chr3H	6042451	0	0	0
chr3H	6042452	0	0	0
chr3H	6042453	0	0	0
chr3H	6042454	0	0	0
chr3H	6042455	0	0	0
chr3H	6042456	0	0	0
chr3H	6042457	0	0	0
chr3H	6042458	0	0	0
chr3H	6042459	0	0	0
chr3H	6042460	0	0	0
chr3H	6042461	0	0	0
chr3H	6042462	0	0	0
chr3H	6042463	0	0	0
chr3H	6042464	0	0	0
chr3H	6042465	0	0	0
chr3H	6042466	0	0	0
chr3H	6042467	0	0	0
chr3H	6042468	0	0	0
chr3H	6042469	0	0	0
chr3H	6042470	0	0	0
chr3H	6042471	0	0	0
chr3H	6042472	0	0	0
chr3H	6042473	0	0	0
chr3H	6042474	0	0	0
chr3H	6042475	0	0	0
chr3H	6042476	0	0	0
chr3H	6042477	0	0	0
chr3H	6042478	0	0	0
chr3H	6042479	0	0	0
chr3H	6042480	0	0	0
chr3H	6042481	0	0	0
chr3H	6042482	0	0	0
chr3H	6042483	0	0	0
chr3H	6042484	0	0	0
chr3H	6042485	0	0	0
chr3H	6042486	0	0	0
chr3H	6042487	0	0	0
chr3H	6042488	0	0	0
chr3H	6042489	0	0	0
chr3H	6042490	0	0	0
chr3H	6042491	0	0	0
chr3H	6042492	0	0	0
chr3H	6042493	0	0	0
chr3H	6042494	0	0	0
chr3H	6042495	0	0	0
chr3H	6042496	0	0	0
chr3H	6042497	0	0	0
chr3H	6042498	0	0	0
chr3H	6042499	0	0	0
chr3H	6042500	0	0	0
chr3H	6042501	0	0	0
chr3H	6042502	0	0	0
chr3H	6042503	0	0	0
chr3H	6042504	0	0	0
chr3H	6042505	0	0	0
chr3H	6042506	0	0	0
chr3H	6042507	0	0	0
chr3H	6042508	0	0	0
chr3H	6042509	0	0	0
chr3H	6042510	0	0	0
chr3H	6042511	0	0	0
chr3H	6042512	0	0	0
chr3H	6042513	0	0	0
chr3H	6042514	0	0	0
chr3H	6042515	0	0	0
chr3H	6042516	0	0	0
chr3H	6042517	0	0	0
chr3H	6042518	0	0	0
chr3H	6042519	0	0	0
chr3H	6042520	0	0	0
chr3H	6042521	0	0	0
chr3H	6042522	0	0	0
chr3H	6042523	0	0	0
chr3H	6042524	0	0	0
chr3H	6042525	0	0	0
chr3H	6042526	0	0	0
chr3H	6042527	0	0	0
chr3H	6042528	0	0	0
chr3H	6042529	0	0	0
chr3H	6042530	0	0	0
chr3H	6042531	0	0	0
chr3H	6042532	0	0	0
chr3H	6042533	0	0	0
chr3H	6042534	0	0	0
chr3H	6042535	0	0	0
chr3H	6042536	0	0	0
chr3H	6042537	0	0	0
chr3H	6042538	0	0	0
chr3H	6042539	0	0	0
chr3H	6042540	0	0	0
chr3H	6042541	0	0	0
chr3H	6042542	0	0	0
chr3H	6042543	0	0	0
chr3H	6042544	0	0	0
chr3H	6042545	0	0	0
chr3H	6042546	0	0	0
chr3H	6042547	0	0	0
chr3H	6042548	0	0	0
chr3H	6042549	0	0	0
chr3H	6042550	0	0	0
chr3H	6042551	0	0	0
chr3H	6042552	0	0	0
chr3H	6042553	0	0	0
chr3H	6042554	0	0	0
chr3H	6042555	0	0	0
chr3H	6042556	0	0	0
chr3H	6042557	0	0	0
chr3H	6042558	0	0	0
chr3H	6042559	0	0	0
chr3H	6042560	0	0	0
chr3H	6042561	0	0	0
chr3H	6042562	0	0	0
chr3H	6042563	0	0	0
chr3H	6042564	0	0	0
chr3H	6042565	0	0	0
chr3H	6042566	0	0	0
chr3H	6042567	0	0	0
chr3H	6042568	0	0	0
chr3H	6042569	0	0	0
chr3H	6042570	0	0	0
chr3H	6042571	0	0	0
chr3H	6042572	0	0	0
chr3H	6042573	0	0	0
chr3H	6042574	0	0	0
chr3H	6042575	0	0	0
chr3H	6042576	0	0	0
chr3H	6042577	0	0	0
chr3H	6042578	0	0	0
chr3H	6042579	0	0	0
chr3H	6042580	0	0	0
chr3H	6042581	0	0	0
chr3H	6042582	0	0	0
chr3H	6042583	0	0	0
chr3H	6042584	0	0	0
chr3H	6042585	0	0	0
chr3H	6042586	0	0	0
chr3H	6042587	0	0	0
chr3H	6042588	0	0	0
chr3H	6042589	0	0	0
chr3H	6042590	0	0	0
chr3H	6042591	0	0	0
chr3H	6042592	0	0	0
chr3H	6042593	0	0	0
chr3H	6042594	0	0	0
chr3H	6042595	0	0	0
chr3H	6042596	0	0	0
chr3H	6042597	0	0	0
chr3H	6042598	0	0	0
chr3H	6042599	0	0	0
chr3H	6042600	0	0	0
chr3H	6042601	0	0	0
chr3H	6042602	0	0	0
chr3H	6042603	0	0	0
chr3H	6042604	0	0	0
chr3H	6042605	0	0	0
chr3H	6042606	0	0	0
chr3H	6042607	0	0	0
chr3H	6042608	0	0	0
chr3H	6042609	0	0	0
chr3H	6042610	0	0	0
chr3H	6042611	0	0	0
chr3H	6042612	0	0	0
chr3H	6042613	0	0	0
chr3H	6042614	0	0	0
chr3H	6042615	0	0	0
chr3H	6042616	0	0	0
chr3H	6042617	0	0	0
chr3H	6042618	0	0	0
chr3H	6042619	0	0	0
chr3H	6042620	0	0	0
chr3H	6042621	0	0	0
chr3H	6042622	0	0	0
chr3H	6042623	0	0	0
chr3H	6042624	0	0	0
chr3H	6042625	0	0	0
chr3H	6042626	0	0	0
chr3H	6042627	0	0	0
chr3H	6042628	0	0	0
chr3H	6042629	0	0	0
chr3H	6042630	0	0	0
chr3H	6042631	0	0	0
chr3H	6042632	0	0	0
chr3H	6042633	0	0	0
chr3H	6042634	0	0	0
chr3H	6042635	0	0	0
chr3H	6042636	0	0	0
chr3H	6042637	0	0	0
chr3H	6042638	0	0	0
chr3H	6042639	0	0	0
chr3H	6042640	0	0	0
chr3H	6042641	0	0	0
chr3H	6042642	0	0	0
chr3H	6042643	0	0	0
chr3H	6042644	0	0	0
chr3H	6042645	0	0	0
chr3H	6042646	0	0	0
chr3H	6042647	0	0	0
chr3H	6042648	0	0	0
chr3H	6042649	0	0	0
chr3H	6042650	0	0	0
chr3H	6042651	0	0	0
chr3H	6042652	0	0	0
chr3H	6042653	0	0	0
chr3H	6042654	0	0	0
chr3H	6042655	0	0	0
chr3H	6042656	0	0	0
chr3H	6042657	0	0	0
chr3H	6042658	0	0	0
chr3H	6042659	0	0	0
chr3H	6042660	0	0	0
chr3H	6042661	0	0	0
chr3H	6042662	0	0	0
chr3H	6042663	0	0	0
chr3H	6042664	0	0	0
chr3H	6042665	0	0	0
chr3H	6042666	0	0	0
chr3H	6042667	0	0	0
chr3H	6042668	0	0	0
chr3H	6042669	0	0	0
chr3H	6042670	0	0	0
chr3H	6042671	0	0	0
chr3H	6042672	0	0	0
chr3H	6042673	0	0	0
chr3H	6042674	0	0	0
chr3H	6042675	0	0	0
chr3H	6042676	0	0	0
chr3H	6042677	0	0	0
chr3H	6042678	0	0	0
chr3H	6042679	0	0	0
chr3H	6042680	0	0	0
chr3H	6042681	0	0	0
chr3H	6042682	0	0	0
chr3H	6042683	0	0	0
chr3H	6042684	0	0	0
chr3H	6042685	0	0	0
chr3H	6042686	0	0	0
chr3H	6042687	0	0	0
chr3H	6042688	0	0	0
chr3H	6042689	0	0	0
chr3H	6042690	0	0	0
chr3H	6042691	0	0	0
chr3H	6042692	0	0	0
chr3H	6042693	0	0	0
chr3H	6042694	0	0	0
chr3H	6042695	0	0	0
chr3H	6042696	0	0	0
chr3H	6042697	0	0	0
chr3H	6042698	0	0	0
chr3H	6042699	0	0	0
chr3H	6042700	0	0	0
chr3H	6042701	0	0	0
chr3H	6042702	0	0	0
chr3H	6042703	0	0	0
chr3H	6042704	0	0	0
chr3H	6042705	0	0	0
chr3H	6042706	0	0	0
chr3H	6042707	0	0	0
chr3H	6042708	0	0	0
chr3H	6042709	0	0	0
chr3H	6042710	0	0	0
chr3H	6042711	0	0	0
chr3H	6042712	0	0	0
chr3H	6042713	0	0	0
chr3H	6042714	0	0	0
chr3H	6042715	0	0	0
chr3H	6042716	0	0	0
chr3H	6042717	0	0	0
chr3H	6042718	0	0	0
chr3H	6042719	0	0	0
chr3H	6042720	0	0	0
chr3H	6042721	0	0	0
chr3H	6042722	0	0	0
chr3H	6042723	0	0	0
chr3H	6042724	0	0	0
chr3H	6042725	0	0	0
chr3H	6042726	0	0	0
chr3H	6042727	0	0	0
chr3H	6042728	0	0	0
chr3H	6042729	0	0	0
chr3H	6042730	0	0	0
chr3H	6042731	0	0	0
chr3H	6042732	0	0	0
chr3H	6042733	0	0	0
chr3H	6042734	0	0	0
chr3H	6042735	0	0	0
chr3H	6042736	0	0	0
chr3H	6042737	0	0	0
chr3H	6042738	0	0	0
chr3H	6042739	0	0	0
chr3H	6042740	0	0	0
chr3H	6042741	0	0	0
chr3H	6042742	0	0	0
chr3H	6042743	0	0	0
chr3H	6042744	0	0	0
chr3H	6042745	0	0	0
chr3H	6042746	0	0	0
chr3H	6042747	0	0	0
chr3H	6042748	0	0	0
chr3H	6042749	0	0	0
chr3H	6042750	0	0	0
chr3H	6042751	0	0	0
chr3H	6042752	0	0	0
chr3H	6042753	0	0	0
chr3H	6042754	0	0	0
chr3H	6042755	0	0	0
chr3H	6042756	0	0	0
chr3H	6042757	0	0	0
chr3H	6042758	0	0	0
chr3H	6042759	0	0	0
chr3H	6042760	0	0	0
chr3H	6042761	0	0	0
chr3H	6042762	0	0	0
chr3H	6042763	0	0	0
chr3H	6042764	0	0	0
chr3H	6042765	0	0	0
chr3H	6042766	0	0	0
chr3H	6042767	0	0	0
chr3H	6042768	0	0	0
chr3H	6042769	0	0	0
chr3H	6042770	0	0	0
chr3H	6042771	0	0	0
chr3H	6042772	0	0	0
chr3H	6042773	0	0	0
chr3H	6042774	0	0	0
chr3H	6042775	0	0	0
chr3H	6042776	0	0	0
chr3H	6042777	0	0	0
chr3H	6042778	0	0	0
chr3H	6042779	0	0	0
chr3H	6042780	0	0	0
chr3H	6042781	0	0	0
chr3H	6042782	0	0	0
chr3H	6042783	0	0	0
chr3H	6042784	0	0	0
chr3H	6042785	0	0	0
chr3H	6042786	0	0	0
chr3H	6042787	0	0	0
chr3H	6042788	0	0	0
chr3H	6042789	0	0	0
chr3H	6042790	0	0	0
chr3H	6042791	0	0	0
chr3H	6042792	0	0	0
chr3H	6042793	0	0	0
chr3H	6042794	0	0	0
chr3H	6042795	0	0	0
chr3H	6042796	0	0	0
chr3H	6042797	0	0	0
chr3H	6042798	0	0	0
chr3H	6042799	0	0	0
chr3H	6042800	0	0	0
chr3H	6042801	0	0	0
chr3H	6042802	0	0	0
chr3H	6042803	0	0	0
chr3H	6042804	0	0	0
chr3H	6042805	0	0	0
chr3H	6042806	0	0	0
chr3H	6042807	0	0	0
chr3H	6042808	0	0	0
chr3H	6042809	0	0	0
chr3H	6042810	0	0	0
chr3H	6042811	0	0	0
chr3H	6042812	0	0	0
chr3H	6042813	0	0	0
chr3H	6042814	0	0	0
chr3H	6042815	0	0	0
chr3H	6042816	0	0	0
chr3H	6042817	0	0	0
chr3H	6042818	0	0	0
chr3H	6042819	0	0	0
chr3H	6042820	0	0	0
chr3H	6042821	0	0	0
chr3H	6042822	0	0	0
chr3H	6042823	0	0	0
chr3H	6042824	0	0	0
chr3H	6042825	0	0	0
chr3H	6042826	0	0	0
chr3H	6042827	0	0	0
chr3H	6042828	0	0	0
chr3H	6042829	0	0	0
chr3H	6042830	0	0	0
chr3H	6042831	0	0	0
chr3H	6042832	0	0	0
chr3H	6042833	0	0	0
chr3H	6042834	0	0	0
chr3H	6042835	0	0	0
chr3H	6042836	0	0	0
chr3H	6042837	0	0	0
chr3H	6042838	0	0	0
chr3H	6042839	0	0	0
chr3H	6042840	0	0	0
chr3H	6042841	0	0	0
chr3H	6042842	0	0	0
chr3H	6042843	0	0	0
chr3H	6042844	0	0	0
chr3H	6042845	0	0	0
chr3H	6042846	0	0	0
chr3H	6042847	0	0	0
chr3H	6042848	0	0	0
chr3H	6042849	0	0	0
chr3H	6042850	0	0	0
chr3H	6042851	0	0	0
chr3H	6042852	0	0	0
chr3H	6042853	0	0	0
chr3H	6042854	0	0	0
chr3H	6042855	0	0	0
chr3H	6042856	0	0	0
chr3H	6042857	0	0	0
chr3H	6042858	0	0	0
chr3H	6042859	0	0	0
chr3H	6042860	0	0	0
chr3H	6042861	0	0	0
chr3H	6042862	0	0	0
chr3H	6042863	0	0	0
chr3H	6042864	0	0	0
chr3H	6042865	0	0	0
chr3H	6042866	0	0	0
chr3H	6042867	0	0	0
chr3H	6042868	0	0	0
chr3H	6042869	0	0	0
chr3H	6042870	0	0	0
chr3H	6042871	0	0	0
chr3H	6042872	0	0	0
chr3H	6042873	0	0	0
chr3H	6042874	0	0	0
chr3H	6042875	0	0	0
chr3H	6042876	0	0	0
chr3H	6042877	0	0	0
chr3H	6042878	0	0	0
chr3H	6042879	0	0	0
chr3H	6042880	0	0	0
chr3H	6042881	0	0	0
chr3H	6042882	0	0	0
chr3H	6042883	0	0	0
chr3H	6042884	0	0	0
chr3H	6042885	0	0	0
chr3H	6042886	0	0	0
chr3H	6042887	0	0	0
chr3H	6042888	0	0	0
chr3H	6042889	0	0	0
chr3H	6042890	0	0	0
chr3H	6042891	0	0	0
chr3H	6042892	0	0	0
chr3H	6042893	0	0	0
chr3H	6042894	0	0	0
chr3H	6042895	0	0	0
chr3H	6042896	0	0	0
chr3H	6042897	0	0	0
chr3H	6042898	0	0	0
chr3H	6042899	0	0	0
chr3H	6042900	0	0	0
chr3H	6042901	0	0	0
chr3H	6042902	0	0	0
chr3H	6042903	0	0	0
chr3H	6042904	0	0	0
chr3H	6042905	0	0	0
chr3H	6042906	0	0	0
chr3H	6042907	0	0	0
chr3H	6042908	0	0	0
chr3H	6042909	0	0	0
chr3H	6042910	0	0	0
chr3H	6042911	0	0	0
chr3H	6042912	0	0	0
chr3H	6042913	0	0	0
chr3H	6042914	0	0	0
chr3H	6042915	0	0	0
chr3H	6042916	0	0	0
chr3H	6042917	0	0	0
chr3H	6042918	0	0	0
chr3H	6042919	0	0	0
chr3H	6042920	0	0	0
chr3H	6042921	0	0	0
chr3H	6042922	0	0	0
chr3H	6042923	0	0	0
chr3H	6042924	0	0	0
chr3H	6042925	0	0	0
chr3H	6042926	0	0	0
chr3H	6042927	0	0	0
chr3H	6042928	0	0	0
chr3H	6042929	0	0	0
chr3H	6042930	0	0	0
chr3H	6042931	0	0	0
chr3H	6042932	0	0	0
chr3H	6042933	0	0	0
chr3H	6042934	0	0	0
chr3H	6042935	0	0	0
chr3H	6042936	0	0	0
chr3H	6042937	0	0	0
chr3H	6042938	0	0	0
chr3H	6042939	0	0	0
chr3H	6042940	0	0	0
chr3H	6042941	0	0	0
chr3H	6042942	0	0	0
chr3H	6042943	0	0	0
chr3H	6042944	0	0	0
chr3H	6042945	0	0	0
chr3H	6042946	0	0	0
chr3H	6042947	0	0	0
chr3H	6042948	0	0	0
chr3H	6042949	0	0	0
chr3H	6042950	0	0	0
chr3H	6042951	0	0	0
chr3H	6042952	0	0	0
chr3H	6042953	0	0	0
chr3H	6042954	0	0	0
chr3H	6042955	0	0	0
chr3H	6042956	0	0	0
chr3H	6042957	0	0	0
chr3H	6042958	0	0	0
chr3H	6042959	0	0	0
chr3H	6042960	0	0	0
chr3H	6042961	0	0	0
chr3H	6042962	0	0	0
chr3H	6042963	0	0	0
chr3H	6042964	0	0	0
chr3H	6042965	0	0	0
chr3H	6042966	0	0	0
chr3H	6042967	0	0	0
chr3H	6042968	0	0	0
chr3H	6042969	0	0	0
chr3H	6042970	0	0	0
chr3H	6042971	0	0	0
chr3H	6042972	0	0	0
chr3H	6042973	0	0	0
chr3H	6042974	0	0	0
chr3H	6042975	0	0	0
chr3H	6042976	0	0	0
chr3H	6042977	0	0	0
chr3H	6042978	0	0	0
chr3H	6042979	0	0	0
chr3H	6042980	0	0	0
chr3H	6042981	0	0	0
chr3H	6042982	0	0	0
chr3H	6042983	0	0	0
chr3H	6042984	0	0	0
chr3H	6042985	0	0	0
chr3H	6042986	0	0	0
chr3H	6042987	0	0	0
chr3H	6042988	0	0	0
chr3H	6042989	0	0	0
chr3H	6042990	0	0	0
chr3H	6042991	0	0	0
chr3H	6042992	0	0	0
chr3H	6042993	0	0	0
chr3H	6042994	0	0	0
chr3H	6042995	0	0	0
chr3H	6042996	0	0	0
chr3H	6042997	0	0	0
chr3H	6042998	0	0	0
chr3H	6042999	0	0	0
chr3H	6043000	0	0	0
chr3H	6043001	0	0	0
chr3H	6043002	0	0	0
chr3H	6043003	0	0	0
chr3H	6043004	0	0	0
chr3H	6043005	0	0	0
chr3H	6043006	0	0	0
chr3H	6043007	0	0	0
chr3H	6043008	0	0	0
chr3H	6043009	0	0	0
chr3H	6043010	0	0	0
chr3H	6043011	0	0	0
chr3H	6043012	0	0	0
chr3H	6043013	0	0	0
chr3H	6043014	0	0	0
chr3H	6043015	0	0	0
chr3H	6043016	0	0	0
chr3H	6043017	0	0	0
chr3H	6043018	0	0	0
chr3H	6043019	0	0	0
chr3H	6043020	0	0	0
chr3H	6043021	0	0	0
chr3H	6043022	0	0	0
chr3H	6043023	0	0	0
chr3H	6043024	0	0	0
chr3H	6043025	0	0	0
chr3H	6043026	0	0	0
chr3H	6043027	0	0	0
chr3H	6043028	0	0	0
chr3H	6043029	0	0	0
chr3H	6043030	0	0	0
chr3H	6043031	0	0	0
chr3H	6043032	0	0	0
chr3H	6043033	0	0	0
chr3H	6043034	0	0	0
chr3H	6043035	0	0	0
chr3H	6043036	0	0	0
chr3H	6043037	0	0	0
chr3H	6043038	0	0	0
chr3H	6043039	0	0	0
chr3H	6043040	0	0	0
chr3H	6043041	0	0	0
chr3H	6043042	0	0	0
chr3H	6043043	0	0	0
chr3H	6043044	0	0	0
chr3H	6043045	0	0	0
chr3H	6043046	0	0	0
chr3H	6043047	0	0	0
chr3H	6043048	0	0	0
chr3H	6043049	0	0	0
chr3H	6043050	0	0	0
chr3H	6043051	0	0	0
chr3H	6043052	0	0	0
chr3H	6043053	0	0	0
chr3H	6043054	0	0	0
chr3H	6043055	0	0	0
chr3H	6043056	0	0	0
chr3H	6043057	0	0	0
chr3H	6043058	0	0	0
chr3H	6043059	0	0	0
chr3H	6043060	0	0	0
chr3H	6043061	0	0	0
chr3H	6043062	0	0	0
chr3H	6043063	0	0	0
chr3H	6043064	0	0	0
chr3H	6043065	0	0	0
chr3H	6043066	0	0	0
chr3H	6043067	0	0	0
chr3H	6043068	0	0	0
chr3H	6043069	0	0	0
chr3H	6043070	0	0	0
chr3H	6043071	0	0	0
chr3H	6043072	0	0	0
chr3H	6043073	0	0	0
chr3H	6043074	0	0	0
chr3H	6043075	0	0	0
chr3H	6043076	0	0	0
chr3H	6043077	0	0	0
chr3H	6043078	0	0	0
chr3H	6043079	0	0	0
chr3H	6043080	0	0	0
chr3H	6043081	0	0	0
chr3H	6043082	0	0	0
chr3H	6043083	0	0	0
chr3H	6043084	0	0	0
chr3H	6043085	0	0	0
chr3H	6043086	0	0	0
chr3H	6043087	0	0	0
chr3H	6043088	0	0	0
chr3H	6043089	0	0	0
chr3H	6043090	0	0	0
chr3H	6043091	0	0	0
chr3H	6043092	0	0	0
chr3H	6043093	0	0	0
chr3H	6043094	0	0	0
chr3H	6043095	0	0	0
chr3H	6043096	0	0	0
chr3H	6043097	0	0	0
chr3H	6043098	0	0	0
chr3H	6043099	0	0	0
chr3H	6043100	0	0	0
chr3H	6043101	0	0	0
chr3H	6043102	0	0	0
chr3H	6043103	0	0	0
chr3H	6043104	0	0	0
chr3H	6043105	0	0	0
chr3H	6043106	0	0	0
chr3H	6043107	0	0	0
chr3H	6043108	0	0	0
chr3H	6043109	0	0	0
chr3H	6043110	0	0	0
chr3H	6043111	0	0	0
chr3H	6043112	0	0	0
chr3H	6043113	0	0	0
chr3H	6043114	0	0	0
chr3H	6043115	0	0	0
chr3H	6043116	0	0	0
chr3H	6043117	0	0	0
chr3H	6043118	0	0	0
chr3H	6043119	0	0	0
chr3H	6043120	0	0	0
chr3H	6043121	0	0	0
chr3H	6043122	0	0	0
chr3H	6043123	0	0	0
chr3H	6043124	0	0	0
chr3H	6043125	0	0	0
chr3H	6043126	0	0	0
chr3H	6043127	0	0	0
chr3H	6043128	0	0	0
chr3H	6043129	0	0	0
chr3H	6043130	0	0	0
chr3H	6043131	0	0	0
chr3H	6043132	0	0	0
chr3H	6043133	0	0	0
chr3H	6043134	0	0	0
chr3H	6043135	0	0	0
chr3H	6043136	0	0	0
chr3H	6043137	0	0	0
chr3H	6043138	0	0	0
chr3H	6043139	0	0	0
chr3H	6043140	0	0	0
chr3H	6043141	0	0	0
chr3H	6043142	0	0	0
chr3H	6043143	0	0	0
chr3H	6043144	0	0	0
chr3H	6043145	0	0	0
chr3H	6043146	0	0	0
chr3H	6043147	0	0	0
chr3H	6043148	0	0	0
chr3H	6043149	0	0	0
chr3H	6043150	0	0	0
chr3H	6043151	0	0	0
chr3H	6043152	0	0	0
chr3H	6043153	0	0	0
chr3H	6043154	0	0	0
chr3H	6043155	0	0	0
chr3H	6043156	0	0	0
chr3H	6043157	0	0	0
chr3H	6043158	0	0	0
chr3H	6043159	0	0	0
chr3H	6043160	0	0	0
chr3H	6043161	0	0	0
chr3H	6043162	0	0	0
chr3H	6043163	0	0	0
chr3H	6043164	0	0	0
chr3H	6043165	0	0	0
chr3H	6043166	0	0	0
chr3H	6043167	0	0	0
chr3H	6043168	0	0	0
chr3H	6043169	0	0	0
chr3H	6043170	0	0	0
chr3H	6043171	0	0	0
chr3H	6043172	0	0	0
chr3H	6043173	0	0	0
chr3H	6043174	0	0	0
chr3H	6043175	0	0	0
chr3H	6043176	0	0	0
chr3H	6043177	0	0	0
chr3H	6043178	0	0	0
chr3H	6043179	0	0	0
chr3H	6043180	0	0	0
chr3H	6043181	0	0	0
chr3H	6043182	0	0	0
chr3H	6043183	0	0	0
chr3H	6043184	0	0	0
chr3H	6043185	0	0	0
chr3H	6043186	0	0	0
chr3H	6043187	0	0	0
chr3H	6043188	0	0	0
chr3H	6043189	0	0	0
chr3H	6043190	0	0	0
chr3H	6043191	0	0	0
chr3H	6043192	0	0	0
chr3H	6043193	0	0	0
chr3H	6043194	0	0	0
chr3H	6043195	0	0	0
chr3H	6043196	0	0	0
chr3H	6043197	0	0	0
chr3H	6043198	0	0	0
chr3H	6043199	0	0	0
chr3H	6043200	0	0	0
chr3H	6043201	0	0	0
chr3H	6043202	0	0	0
chr3H	6043203	0	0	0
chr3H	6043204	0	0	0
chr3H	6043205	0	0	0
chr3H	6043206	0	0	0
chr3H	6043207	0	0	0
chr3H	6043208	0	0	0
chr3H	6043209	0	0	0
chr3H	6043210	0	0	0
chr3H	6043211	0	0	0
chr3H	6043212	0	0	0
chr3H	6043213	0	0	0
chr3H	6043214	0	0	0
chr3H	6043215	0	0	0
chr3H	6043216	0	0	0
chr3H	6043217	0	0	0
chr3H	6043218	0	0	0
chr3H	6043219	0	0	0
chr3H	6043220	0	0	0
chr3H	6043221	0	0	0
chr3H	6043222	0	0	0
chr3H	6043223	0	0	0
chr3H	6043224	0	0	0
chr3H	6043225	0	0	0
chr3H	6043226	0	0	0
chr3H	6043227	0	0	0
chr3H	6043228	0	0	0
chr3H	6043229	0	0	0
chr3H	6043230	0	0	0
chr3H	6043231	0	0	0
chr3H	6043232	0	0	0
chr3H	6043233	0	0	0
chr3H	6043234	0	0	0
chr3H	6043235	0	0	0
chr3H	6043236	0	0	0
chr3H	6043237	0	0	0
chr3H	6043238	0	0	0
chr3H	6043239	0	0	0
chr3H	6043240	0	0	0
chr3H	6043241	0	0	0
chr3H	6043242	0	0	0
chr3H	6043243	0	0	0
chr3H	6043244	0	0	0
chr3H	6043245	0	0	0
chr3H	6043246	0	0	0
chr3H	6043247	0	0	0
chr3H	6043248	0	0	0
chr3H	6043249	0	0	0
chr3H	6043250	0	0	0
chr3H	6043251	0	0	0
chr3H	6043252	0	0	0
chr3H	6043253	0	0	0
chr3H	6043254	0	0	0
chr3H	6043255	0	0	0
chr3H	6043256	0	0	0
chr3H	6043257	0	0	0
chr3H	6043258	0	0	0
chr3H	6043259	0	0	0
chr3H	6043260	0	0	0
chr3H	6043261	0	0	0
chr3H	6043262	0	0	0
chr3H	6043263	0	0	0
chr3H	6043264	0	0	0
chr3H	6043265	0	0	0
chr3H	6043266	0	0	0
chr3H	6043267	0	0	0
chr3H	6043268	0	0	0
chr3H	6043269	0	0	0
chr3H	6043270	0	0	0
chr3H	6043271	0	0	0
chr3H	6043272	0	0	0
chr3H	6043273	0	0	0
chr3H	6043274	0	0	0
chr3H	6043275	0	0	0
chr3H	6043276	0	0	0
chr3H	6043277	0	0	0
chr3H	6043278	0	0	0
chr3H	6043279	0	0	0
chr3H	6043280	0	0	0
chr3H	6043281	0	0	0
chr3H	6043282	0	0	0
chr3H	6043283	0	0	0
chr3H	6043284	0	0	0
chr3H	6043285	0	0	0
chr3H	6043286	0	0	0
chr3H	6043287	0	0	0
chr3H	6043288	0	0	0
chr3H	6043289	0	0	0
chr3H	6043290	0	0	0
chr3H	6043291	0	0	0
chr3H	6043292	0	0	0
chr3H	6043293	0	0	0
chr3H	6043294	0	0	0
chr3H	6043295	0	0	0
chr3H	6043296	0	0	0
chr3H	6043297	0	0	0
chr3H	6043298	0	0	0
chr3H	6043299	0	0	0
chr3H	6043300	0	0	0
chr3H	6043301	0	0	0
chr3H	6043302	0	0	0
chr3H	6043303	0	0	0
chr3H	6043304	0	0	0
chr3H	6043305	0	0	0
chr3H	6043306	0	0	0
chr3H	6043307	0	0	0
chr3H	6043308	0	0	0
chr3H	6043309	0	0	0
chr3H	6043310	0	0	0
chr3H	6043311	0	0	0
chr3H	6043312	0	0	0
chr3H	6043313	0	0	0
chr3H	6043314	0	0	0
chr3H	6043315	0	0	0
chr3H	6043316	0	0	0
chr3H	6043317	0	0	0
chr3H	6043318	0	0	0
chr3H	6043319	0	0	0
chr3H	6043320	0	0	0
chr3H	6043321	0	0	0
chr3H	6043322	0	0	0
chr3H	6043323	0	0	0
chr3H	6043324	0	0	0
chr3H	6043325	0	0	0
chr3H	6043326	0	0	0
chr3H	6043327	0	0	0
chr3H	6043328	0	0	0
chr3H	6043329	0	0	0
chr3H	6043330	0	0	0
chr3H	6043331	0	0	0
chr3H	6043332	0	0	0
chr3H	6043333	0	0	0
chr3H	6043334	0	0	0
chr3H	6043335	0	0	0
chr3H	6043336	0	0	0
chr3H	6043337	0	0	0
chr3H	6043338	0	0	0
chr3H	6043339	0	0	0
chr3H	6043340	0	0	0
chr3H	6043341	0	0	0
chr3H	6043342	0	0	0
chr3H	6043343	0	0	0
chr3H	6043344	0	0	0
chr3H	6043345	0	0	0
chr3H	6043346	0	0	0
chr3H	6043347	0	0	0
chr3H	6043348	0	0	0
chr3H	6043349	0	0	0
chr3H	6043350	0	0	0
chr3H	6043351	0	0	0
chr3H	6043352	0	0	0
chr3H	6043353	0	0	0
chr3H	6043354	0	0	0
chr3H	6043355	0	0	0
chr3H	6043356	0	0	0
chr3H	6043357	0	0	0
chr3H	6043358	0	0	0
chr3H	6043359	0	0	0
chr3H	6043360	0	0	0
chr3H	6043361	0	0	0
chr3H	6043362	0	0	0
chr3H	6043363	0	0	0
chr3H	6043364	0	0	0
chr3H	6043365	0	0	0
chr3H	6043366	0	0	0
chr3H	6043367	0	0	0
chr3H	6043368	0	0	0
chr3H	6043369	0	0	0
chr3H	6043370	0	0	0
chr3H	6043371	0	0	0
chr3H	6043372	0	0	0
chr3H	6043373	0	0	0
chr3H	6043374	0	0	0
chr3H	6043375	0	0	0
chr3H	6043376	0	0	0
chr3H	6043377	0	0	0
chr3H	6043378	0	0	0
chr3H	6043379	0	0	0
chr3H	6043380	0	0	0
chr3H	6043381	0	0	0
chr3H	6043382	0	0	0
chr3H	6043383	0	0	0
chr3H	6043384	0	0	0
chr3H	6043385	0	0	0
chr3H	6043386	0	0	0
chr3H	6043387	0	0	0
chr3H	6043388	0	0	0
chr3H	6043389	0	0	0
chr3H	6043390	0	0	0
chr3H	6043391	0	0	0
chr3H	6043392	0	0	0
chr3H	6043393	0	0	0
chr3H	6043394	0	0	0
chr3H	6043395	0	0	0
chr3H	6043396	0	0	0
chr3H	6043397	0	0	0
chr3H	6043398	0	0	0
chr3H	6043399	0	0	0
chr3H	6043400	0	0	0
chr3H	6043401	0	0	0
chr3H	6043402	0	0	0
chr3H	6043403	0	0	0
chr3H	6043404	0	0	0
chr3H	6043405	0	0	0
chr3H	6043406	0	0	0
chr3H	6043407	0	0	0
chr3H	6043408	0	0	0
chr3H	6043409	0	0	0
chr3H	6043410	0	0	0
chr3H	6043411	0	0	0
chr3H	6043412	0	0	0
chr3H	6043413	0	0	0
chr3H	6043414	0	0	0
chr3H	6043415	0	0	0
chr3H	6043416	0	0	0
chr3H	6043417	0	0	0
chr3H	6043418	0	0	0
chr3H	6043419	0	0	0
chr3H	6043420	0	0	0
chr3H	6043421	0	0	0
chr3H	6043422	0	0	0
chr3H	6043423	0	0	0
chr3H	6043424	0	0	0
chr3H	6043425	0	0	0
chr3H	6043426	0	0	0
chr3H	6043427	0	0	0
chr3H	6043428	0	0	0
chr3H	6043429	0	0	0
chr3H	6043430	0	0	0
chr3H	6043431	0	0	0
chr3H	6043432	0	0	0
chr3H	6043433	0	0	0
chr3H	6043434	0	0	0
chr3H	6043435	0	0	0
chr3H	6043436	0	0	0
chr3H	6043437	0	0	0
chr3H	6043438	0	0	0
chr3H	6043439	0	0	0
chr3H	6043440	0	0	0
chr3H	6043441	0	0	0
chr3H	6043442	0	0	0
chr3H	6043443	0	0	0
chr3H	6043444	0	0	0
chr3H	6043445	0	0	0
chr3H	6043446	0	0	0
chr3H	6043447	0	0	0
chr3H	6043448	0	0	0
chr3H	6043449	0	0	0
chr3H	6043450	0	0	0
chr3H	6043451	0	0	0
chr3H	6043452	0	0	0
chr3H	6043453	0	0	0
chr3H	6043454	0	0	0
chr3H	6043455	0	0	0
chr3H	6043456	0	0	0
chr3H	6043457	0	0	0
chr3H	6043458	0	0	0
chr3H	6043459	0	0	0
chr3H	6043460	0	0	0
chr3H	6043461	0	0	0
chr3H	6043462	0	0	0
chr3H	6043463	0	0	0
chr3H	6043464	0	0	0
chr3H	6043465	0	0	0
chr3H	6043466	0	0	0
chr3H	6043467	0	0	0
chr3H	6043468	0	0	0
chr3H	6043469	0	0	0
chr3H	6043470	0	0	0
chr3H	6043471	0	0	0
chr3H	6043472	0	0	0
chr3H	6043473	0	0	0
chr3H	6043474	0	0	0
chr3H	6043475	0	0	0
chr3H	6043476	0	0	0
chr3H	6043477	0	0	0
chr3H	6043478	0	0	0
chr3H	6043479	0	0	0
chr3H	6043480	0	0	0
chr3H	6043481	0	0	0
chr3H	6043482	0	0	0
chr3H	6043483	0	0	0
chr3H	6043484	0	0	0
chr3H	6043485	0	0	0
chr3H	6043486	0	0	0
chr3H	6043487	0	0	0
chr3H	6043488	0	0	0
chr3H	6043489	0	0	0
chr3H	6043490	0	0	0
chr3H	6043491	0	0	0
chr3H	6043492	0	0	0
chr3H	6043493	0	0	0
chr3H	6043494	0	0	0
chr3H	6043495	0	0	0
chr3H	6043496	0	0	0
chr3H	6043497	0	0	0
chr3H	6043498	0	0	0
chr3H	6043499	0	0	0
chr3H	6043500	0	0	0
chr3H	6043501	0	0	0
chr3H	6043502	0	0	0
chr3H	6043503	0	0	0
chr3H	6043504	0	0	0
chr3H	6043505	0	0	0
chr3H	6043506	0	0	0
chr3H	6043507	0	0	0
chr3H	6043508	0	0	0
chr3H	6043509	0	0	0
chr3H	6043510	0	0	0
chr3H	6043511	0	0	0
chr3H	6043512	0	0	0
chr3H	6043513	0	0	0
chr3H	6043514	0	0	0
chr3H	6043515	0	0	0
chr3H	6043516	0	0	0
chr3H	6043517	0	0	0
chr3H	6043518	0	0	0
chr3H	6043519	0	0	0
chr3H	6043520	0	0	0
chr3H	6043521	0	0	0
chr3H	6043522	0	0	0
chr3H	6043523	0	0	0
chr3H	6043524	0	0	0
chr3H	6043525	0	0	0
chr3H	6043526	0	0	0
chr3H	6043527	0	0	0
chr3H	6043528	0	0	0
chr3H	6043529	0	0	0
chr3H	6043530	0	0	0
chr3H	6043531	0	0	0
chr3H	6043532	0	0	0
chr3H	6043533	0	0	0
chr3H	6043534	0	0	0
chr3H	6043535	0	0	0
chr3H	6043536	0	0	0
chr3H	6043537	0	0	0
chr3H	6043538	0	0	0
chr3H	6043539	0	0	0
chr3H	6043540	0	0	0
chr3H	6043541	0	0	0
chr3H	6043542	0	0	0
chr3H	6043543	0	0	0
chr3H	6043544	0	0	0
chr3H	6043545	0	0	0
chr3H	6043546	0	0	0
chr3H	6043547	0	0	0
chr3H	6043548	0	0	0
chr3H	6043549	0	0	0
chr3H	6043550	0	0	0
chr3H	6043551	0	0	0
chr3H	6043552	0	0	0
chr3H	6043553	0	0	0
chr3H	6043554	0	0	0
chr3H	6043555	0	0	0
chr3H	6043556	0	0	0
chr3H	6043557	0	0	0
chr3H	6043558	0	0	0
chr3H	6043559	0	0	0
chr3H	6043560	0	0	0
chr3H	6043561	0	0	0
chr3H	6043562	0	0	0
chr3H	6043563	0	0	0
chr3H	6043564	0	0	0
chr3H	6043565	0	0	0
chr3H	6043566	0	0	0
chr3H	6043567	0	0	0
chr3H	6043568	0	0	0
chr3H	6043569	0	0	0
chr3H	6043570	0	0	0
chr3H	6043571	0	0	0
chr3H	6043572	0	0	0
chr3H	6043573	0	0	0
chr3H	6043574	0	0	0
chr3H	6043575	0	0	0
chr3H	6043576	0	0	0
chr3H	6043577	0	0	0
chr3H	6043578	0	0	0
chr3H	6043579	0	0	0
chr3H	6043580	0	0	0
chr3H	6043581	0	0	0
chr3H	6043582	0	0	0
chr3H	6043583	0	0	0
chr3H	6043584	0	0	0
chr3H	6043585	0	0	0
chr3H	6043586	0	0	0
chr3H	6043587	0	0	0
chr3H	6043588	0	0	0
chr3H	6043589	0	0	0
chr3H	6043590	0	0	0
chr3H	6043591	0	0	0
chr3H	6043592	0	0	0
chr3H	6043593	0	0	0
chr3H	6043594	0	0	0
chr3H	6043595	0	0	0
chr3H	6043596	0	0	0
chr3H	6043597	0	0	0
chr3H	6043598	0	0	0
chr3H	6043599	0	0	0
chr3H	6043600	0	0	0
chr3H	6043601	0	0	0
chr3H	6043602	0	0	0
chr3H	6043603	0	0	0
chr3H	6043604	0	0	0
chr3H	6043605	0	0	0
chr3H	6043606	0	0	0
chr3H	6043607	0	0	0
chr3H	6043608	0	0	0
chr3H	6043609	0	0	0
chr3H	6043610	0	0	0
chr3H	6043611	0	0	0
chr3H	6043612	0	0	0
chr3H	6043613	0	0	0
chr3H	6043614	0	0	0
chr3H	6043615	0	0	0
chr3H	6043616	0	0	0
chr3H	6043617	0	0	0
chr3H	6043618	0	0	0
chr3H	6043619	0	0	0
chr3H	6043620	0	0	0
chr3H	6043621	0	0	0
chr3H	6043622	0	0	0
chr3H	6043623	0	0	0
chr3H	6043624	0	0	0
chr3H	6043625	0	0	0
chr3H	6043626	0	0	0
chr3H	6043627	0	0	0
chr3H	6043628	0	0	0
chr3H	6043629	0	0	0
chr3H	6043630	0	0	0
chr3H	6043631	0	0	0
chr3H	6043632	0	0	0
chr3H	6043633	0	0	0
chr3H	6043634	0	0	0
chr3H	6043635	0	0	0
chr3H	6043636	0	0	0
chr3H	6043637	0	0	0
chr3H	6043638	0	0	0
chr3H	6043639	0	0	0
chr3H	6043640	0	0	0
chr3H	6043641	0	0	0
chr3H	6043642	0	0	0
chr3H	6043643	0	0	0
chr3H	6043644	0	0	0
chr3H	6043645	0	0	0
chr3H	6043646	0	0	0
chr3H	6043647	0	0	0
chr3H	6043648	0	0	0
chr3H	6043649	0	0	0
chr3H	6043650	0	0	0
chr3H	6043651	0	0	0
chr3H	6043652	0	0	0
chr3H	6043653	0	0	0
chr3H	6043654	0	0	0
chr3H	6043655	0	0	0
chr3H	6043656	0	0	0
chr3H	6043657	0	0	0
chr3H	6043658	0	0	0
chr3H	6043659	0	0	0
chr3H	6043660	0	0	0
chr3H	6043661	0	0	0
chr3H	6043662	0	0	0
chr3H	6043663	0	0	0
chr3H	6043664	0	0	0
chr3H	6043665	0	0	0
chr3H	6043666	0	0	0
chr3H	6043667	0	0	0
chr3H	6043668	0	0	0
chr3H	6043669	0	0	0
chr3H	6043670	0	0	0
chr3H	6043671	0	0	0
chr3H	6043672	0	0	0
chr3H	6043673	0	0	0
chr3H	6043674	0	0	0
chr3H	6043675	0	0	0
chr3H	6043676	0	0	0
chr3H	6043677	0	0	0
chr3H	6043678	0	0	0
chr3H	6043679	0	0	0
chr3H	6043680	0	0	0
chr3H	6043681	0	0	0
chr3H	6043682	0	0	0
chr3H	6043683	0	0	0
chr3H	6043684	0	0	0
chr3H	6043685	0	0	0
chr3H	6043686	0	0	0
chr3H	6043687	0	0	0
chr3H	6043688	0	0	0
chr3H	6043689	0	0	0
chr3H	6043690	0	0	0
chr3H	6043691	0	0	0
chr3H	6043692	0	0	0
chr3H	6043693	0	0	0
chr3H	6043694	0	0	0
chr3H	6043695	0	0	0
chr3H	6043696	0	0	0
chr3H	6043697	0	0	0
chr3H	6043698	0	0	0
chr3H	6043699	0	0	0
chr3H	6043700	0	0	0
chr3H	6043701	0	0	0
chr3H	6043702	0	0	0
chr3H	6043703	0	0	0
chr3H	6043704	0	0	0
chr3H	6043705	0	0	0
chr3H	6043706	0	0	0
chr3H	6043707	0	0	0
chr3H	6043708	0	0	0
chr3H	6043709	0	0	0
chr3H	6043710	0	0	0
chr3H	6043711	0	0	0
chr3H	6043712	0	0	0
chr3H	6043713	0	0	0
chr3H	6043714	0	0	0
chr3H	6043715	0	0	0
chr3H	6043716	0	0	0
chr3H	6043717	0	0	0
chr3H	6043718	0	0	0
chr3H	6043719	0	0	0
chr3H	6043720	0	0	0
chr3H	6043721	0	0	0
chr3H	6043722	0	0	0
chr3H	6043723	0	0	0
chr3H	6043724	0	0	0
chr3H	6043725	0	0	0
chr3H	6043726	0	0	0
chr3H	6043727	0	0	0
chr3H	6043728	0	0	0
chr3H	6043729	0	0	0
chr3H	6043730	0	0	0
chr3H	6043731	0	0	0
chr3H	6043732	0	0	0
chr3H	6043733	0	0	0
chr3H	6043734	0	0	0
chr3H	6043735	0	0	0
chr3H	6043736	0	0	0
chr3H	6043737	0	0	0
chr3H	6043738	0	0	0
chr3H	6043739	0	0	0
chr3H	6043740	0	0	0
chr3H	6043741	0	0	0
chr3H	6043742	0	0	0
chr3H	6043743	0	0	0
chr3H	6043744	0	0	0
chr3H	6043745	0	0	0
chr3H	6043746	0	0	0
chr3H	6043747	0	0	0
chr3H	6043748	0	0	0
chr3H	6043749	0	0	0
chr3H	6043750	0	0	0
chr3H	6043751	0	0	0
chr3H	6043752	0	0	0
chr3H	6043753	0	0	0
chr3H	6043754	0	0	0
chr3H	6043755	0	0	0
chr3H	6043756	0	0	0
chr3H	6043757	0	0	0
chr3H	6043758	0	0	0
chr3H	6043759	0	0	0
chr3H	6043760	0	0	0
chr3H	6043761	0	0	0
chr3H	6043762	0	0	0
chr3H	6043763	0	0	0
chr3H	6043764	0	0	0
chr3H	6043765	0	0	0
chr3H	6043766	0	0	0
chr3H	6043767	0	0	0
chr3H	6043768	0	0	0
chr3H	6043769	0	0	0
chr3H	6043770	0	0	0
chr3H	6043771	0	0	0
chr3H	6043772	0	0	0
chr3H	6043773	0	0	0
chr3H	6043774	0	0	0
chr3H	6043775	0	0	0
chr3H	6043776	0	0	0
chr3H	6043777	0	0	0
chr3H	6043778	0	0	0
chr3H	6043779	0	0	0
chr3H	6043780	0	0	0
chr3H	6043781	0	0	0
chr3H	6043782	0	0	0
chr3H	6043783	0	0	0
chr3H	6043784	0	0	0
chr3H	6043785	0	0	0
chr3H	6043786	0	0	0
chr3H	6043787	0	0	0
chr3H	6043788	0	0	0
chr3H	6043789	0	0	0
chr3H	6043790	0	0	0
chr3H	6043791	0	0	0
chr3H	6043792	0	0	0
chr3H	6043793	0	0	0
chr3H	6043794	0	0	0
chr3H	6043795	0	0	0
chr3H	6043796	0	0	0
chr3H	6043797	0	0	0
chr3H	6043798	0	0	0
chr3H	6043799	0	0	0
chr3H	6043800	0	0	0
chr3H	6043801	0	0	0
chr3H	6043802	0	0	0
chr3H	6043803	0	0	0
chr3H	6043804	0	0	0
chr3H	6043805	0	0	0
chr3H	6043806	0	0	0
chr3H	6043807	0	0	0
chr3H	6043808	0	0	0
chr3H	6043809	0	0	0
chr3H	6043810	0	0	0
chr3H	6043811	0	0	0
chr3H	6043812	0	0	0
chr3H	6043813	0	0	0
chr3H	6043814	0	0	0
chr3H	6043815	0	0	0
chr3H	6043816	0	0	0
chr3H	6043817	0	0	0
chr3H	6043818	0	0	0
chr3H	6043819	0	0	0
chr3H	6043820	0	0	0
chr3H	6043821	0	0	0
chr3H	6043822	0	0	0
chr3H	6043823	0	0	0
chr3H	6043824	0	0	0
chr3H	6043825	0	0	0
chr3H	6043826	0	0	0
chr3H	6043827	0	0	0
chr3H	6043828	0	0	0
chr3H	6043829	0	0	0
chr3H	6043830	0	0	0
chr3H	6043831	0	0	0
chr3H	6043832	0	0	0
chr3H	6043833	0	0	0
chr3H	6043834	0	0	0
chr3H	6043835	0	0	0
chr3H	6043836	0	0	0
chr3H	6043837	0	0	0
chr3H	6043838	0	0	0
chr3H	6043839	0	0	0
chr3H	6043840	0	0	0
chr3H	6043841	0	0	0
chr3H	6043842	0	0	0
chr3H	6043843	0	0	0
chr3H	6043844	0	0	0
chr3H	6043845	0	0	0
chr3H	6043846	0	0	0
chr3H	6043847	0	0	0
chr3H	6043848	0	0	0
chr3H	6043849	0	0	0
chr3H	6043850	0	0	0
chr3H	6043851	0	0	0
chr3H	6043852	0	0	0
chr3H	6043853	0	0	0
chr3H	6043854	0	0	0
chr3H	6043855	0	0	0
chr3H	6043856	0	0	0
chr3H	6043857	0	0	0
chr3H	6043858	0	0	0
chr3H	6043859	0	0	0
chr3H	6043860	0	0	0
chr3H	6043861	0	0	0
chr3H	6043862	0	0	0
chr3H	6043863	0	0	0
chr3H	6043864	0	0	0
chr3H	6043865	0	0	0
chr3H	6043866	0	0	0
chr3H	6043867	0	0	0
chr3H	6043868	0	0	0
chr3H	6043869	0	0	0
chr3H	6043870	0	0	0
chr3H	6043871	0	0	0
chr3H	6043872	0	0	0
chr3H	6043873	0	0	0
chr3H	6043874	0	0	0
chr3H	6043875	0	0	0
chr3H	6043876	0	0	0
chr3H	6043877	0	0	0
chr3H	6043878	0	0	0
chr3H	6043879	0	0	0
chr3H	6043880	0	0	0
chr3H	6043881	0	0	0
chr3H	6043882	0	0	0
chr3H	6043883	0	0	0
chr3H	6043884	0	0	0
chr3H	6043885	0	0	0
chr3H	6043886	0	0	0
chr3H	6043887	0	0	0
chr3H	6043888	0	0	0
chr3H	6043889	0	0	0
chr3H	6043890	0	0	0
chr3H	6043891	0	0	0
chr3H	6043892	0	0	0
chr3H	6043893	0	0	0
chr3H	6043894	0	0	0
chr3H	6043895	0	0	0
chr3H	6043896	0	0	0
chr3H	6043897	0	0	0
chr3H	6043898	0	0	0
chr3H	6043899	0	0	0
chr3H	6043900	0	0	0
chr3H	6043901	0	0	0
chr3H	6043902	0	0	0
chr3H	6043903	0	0	0
chr3H	6043904	0	0	0
chr3H	6043905	0	0	0
chr3H	6043906	0	0	0
chr3H	6043907	0	0	0
chr3H	6043908	0	0	0
chr3H	6043909	0	0	0
chr3H	6043910	0	0	0
chr3H	6043911	0	0	0
chr3H	6043912	0	0	0
chr3H	6043913	0	0	0
chr3H	6043914	0	0	0
chr3H	6043915	0	0	0
chr3H	6043916	0	0	0
chr3H	6043917	0	0	0
chr3H	6043918	0	0	0
chr3H	6043919	0	0	0
chr3H	6043920	0	0	0
chr3H	6043921	0	0	0
chr3H	6043922	0	0	0
chr3H	6043923	0	0	0
chr3H	6043924	0	0	0
chr3H	6043925	0	0	0
chr3H	6043926	0	0	0
chr3H	6043927	0	0	0
chr3H	6043928	0	0	0
chr3H	6043929	0	0	0
chr3H	6043930	0	0	0
chr3H	6043931	0	0	0
chr3H	6043932	0	0	0
chr3H	6043933	0	0	0
chr3H	6043934	0	0	0
chr3H	6043935	0	0	0
chr3H	6043936	0	0	0
chr3H	6043937	0	0	0
chr3H	6043938	0	0	0
chr3H	6043939	0	0	0
chr3H	6043940	0	0	0
chr3H	6043941	0	0	0
chr3H	6043942	0	0	0
chr3H	6043943	0	0	0
chr3H	6043944	0	0	0
chr3H	6043945	0	0	0
chr3H	6043946	0	0	0
chr3H	6043947	0	0	0
chr3H	6043948	0	0	0
chr3H	6043949	0	0	0
chr3H	6043950	0	0	0
chr3H	6043951	0	0	0
chr3H	6043952	0	0	0
chr3H	6043953	0	0	0
chr3H	6043954	0	0	0
chr3H	6043955	0	0	0
chr3H	6043956	0	0	0
chr3H	6043957	0	0	0
chr3H	6043958	0	0	0
chr3H	6043959	0	0	0
chr3H	6043960	0	0	0
chr3H	6043961	0	0	0
chr3H	6043962	0	0	0
chr3H	6043963	0	0	0
chr3H	6043964	0	0	0
chr3H	6043965	0	0	0
chr3H	6043966	0	0	0
chr3H	6043967	0	0	0
chr3H	6043968	0	0	0
chr3H	6043969	0	0	0
chr3H	6043970	0	0	0
chr3H	6043971	0	0	0
chr3H	6043972	0	0	0
chr3H	6043973	0	0	0
chr3H	6043974	0	0	0
chr3H	6043975	0	0	0
chr3H	6043976	0	0	0
chr3H	6043977	0	0	0
chr3H	6043978	0	0	0
chr3H	6043979	0	0	0
chr3H	6043980	0	0	0
chr3H	6043981	0	0	0
chr3H	6043982	0	0	0
chr3H	6043983	0	0	0
chr3H	6043984	0	0	0
chr3H	6043985	0	0	0
chr3H	6043986	0	0	0
chr3H	6043987	0	0	0
chr3H	6043988	0	0	0
chr3H	6043989	0	0	0
chr3H	6043990	0	0	0
chr3H	6043991	0	0	0
chr3H	6043992	0	0	0
chr3H	6043993	0	0	0
chr3H	6043994	0	0	0
chr3H	6043995	0	0	0
chr3H	6043996	0	0	0
chr3H	6043997	0	0	0
chr3H	6043998	0	0	0
chr3H	6043999	0	0	0
chr3H	6044000	0	0	0
chr3H	6044001	0	0	0
chr3H	6044002	0	0	0
chr3H	6044003	0	0	0
chr3H	6044004	0	0	0
chr3H	6044005	0	0	0
chr3H	6044006	0	0	0
chr3H	6044007	0	0	0
chr3H	6044008	0	0	0
chr3H	6044009	0	0	0
chr3H	6044010	0	0	0
chr3H	6044011	0	0	0
chr3H	6044012	0	0	0
chr3H	6044013	0	0	0
chr3H	6044014	0	0	0
chr3H	6044015	0	0	0
chr3H	6044016	0	0	0
chr3H	6044017	0	0	0
chr3H	6044018	0	0	0
chr3H	6044019	0	0	0
chr3H	6044020	0	0	0
chr3H	6044021	0	0	0
chr3H	6044022	0	0	0
chr3H	6044023	0	0	0
chr3H	6044024	0	0	0
chr3H	6044025	0	0	0
chr3H	6044026	0	0	0
chr3H	6044027	0	0	0
chr3H	6044028	0	0	0
chr3H	6044029	0	0	0
chr3H	6044030	0	0	0
chr3H	6044031	0	0	0
chr3H	6044032	0	0	0
chr3H	6044033	0	0	0
chr3H	6044034	0	0	0
chr3H	6044035	0	0	0
chr3H	6044036	0	0	0
chr3H	6044037	0	0	0
chr3H	6044038	0	0	0
chr3H	6044039	0	0	0
chr3H	6044040	0	0	0
chr3H	6044041	0	0	0
chr3H	6044042	0	0	0
chr3H	6044043	0	0	0
chr3H	6044044	0	0	0
chr3H	6044045	0	0	0
chr3H	6044046	0	0	0
chr3H	6044047	0	0	0
chr3H	6044048	0	0	0
chr3H	6044049	0	0	0
chr3H	6044050	0	0	0
chr3H	6044051	0	0	0
chr3H	6044052	0	0	0
chr3H	6044053	0	0	0
chr3H	6044054	0	0	0
chr3H	6044055	0	0	0
chr3H	6044056	0	0	0
chr3H	6044057	0	0	0
chr3H	6044058	0	0	0
chr3H	6044059	0	0	0
chr3H	6044060	0	0	0
chr3H	6044061	0	0	0
chr3H	6044062	0	0	0
chr3H	6044063	0	0	0
chr3H	6044064	0	0	0
chr3H	6044065	0	0	0
chr3H	6044066	0	0	0
chr3H	6044067	0	0	0
chr3H	6044068	0	0	0
chr3H	6044069	0	0	0
chr3H	6044070	0	0	0
chr3H	6044071	0	0	0
chr3H	6044072	0	0	0
chr3H	6044073	0	0	0
chr3H	6044074	0	0	0
chr3H	6044075	0	0	0
chr3H	6044076	0	0	0
chr3H	6044077	0	0	0
chr3H	6044078	0	0	0
chr3H	6044079	0	0	0
chr3H	6044080	0	0	0
chr3H	6044081	0	0	0
chr3H	6044082	0	0	0
chr3H	6044083	0	0	0
chr3H	6044084	0	0	0
chr3H	6044085	0	0	0
chr3H	6044086	0	0	0
chr3H	6044087	0	0	0
chr3H	6044088	0	0	0
chr3H	6044089	0	0	0
chr3H	6044090	0	0	0
chr3H	6044091	0	0	0
chr3H	6044092	0	0	0
chr3H	6044093	0	0	0
chr3H	6044094	0	0	0
chr3H	6044095	0	0	0
chr3H	6044096	0	0	0
chr3H	6044097	0	0	0
chr3H	6044098	0	0	0
chr3H	6044099	0	0	0
chr3H	6044100	0	0	0
chr3H	6044101	0	0	0
chr3H	6044102	0	0	0
chr3H	6044103	0	0	0
chr3H	6044104	0	0	0
chr3H	6044105	0	0	0
chr3H	6044106	0	0	0
chr3H	6044107	0	0	0
chr3H	6044108	0	0	0
chr3H	6044109	0	0	0
chr3H	6044110	0	0	0
chr3H	6044111	0	0	0
chr3H	6044112	0	0	0
chr3H	6044113	0	0	0
chr3H	6044114	0	0	0
chr3H	6044115	0	0	0
chr3H	6044116	0	0	0
chr3H	6044117	0	0	0
chr3H	6044118	0	0	0
chr3H	6044119	0	0	0
chr3H	6044120	0	0	0
chr3H	6044121	0	0	0
chr3H	6044122	0	0	0
chr3H	6044123	0	0	0
chr3H	6044124	0	0	0
chr3H	6044125	0	0	0
chr3H	6044126	0	0	0
chr3H	6044127	0	0	0
chr3H	6044128	0	0	0
chr3H	6044129	0	0	0
chr3H	6044130	0	0	0
chr3H	6044131	0	0	0
chr3H	6044132	0	0	0
chr3H	6044133	0	0	0
chr3H	6044134	0	0	0
chr3H	6044135	0	0	0
chr3H	6044136	0	0	0
chr3H	6044137	0	0	0
chr3H	6044138	0	0	0
chr3H	6044139	0	0	0
chr3H	6044140	0	0	0
chr3H	6044141	0	0	0
chr3H	6044142	0	0	0
chr3H	6044143	0	0	0
chr3H	6044144	0	0	0
chr3H	6044145	0	0	0
chr3H	6044146	0	0	0
chr3H	6044147	0	0	0
chr3H	6044148	0	0	0
chr3H	6044149	0	0	0
chr3H	6044150	0	0	0
chr3H	6044151	0	0	0
chr3H	6044152	0	0	0
chr3H	6044153	0	0	0
chr3H	6044154	0	0	0
chr3H	6044155	0	0	0
chr3H	6044156	0	0	0
chr3H	6044157	0	0	0
chr3H	6044158	0	0	0
chr3H	6044159	0	0	0
chr3H	6044160	0	0	0
chr3H	6044161	0	0	0
chr3H	6044162	0	0	0
chr3H	6044163	0	0	0
chr3H	6044164	0	0	0
chr3H	6044165	0	0	0
chr3H	6044166	0	0	0
chr3H	6044167	0	0	0
chr3H	6044168	0	0	0
chr3H	6044169	0	0	0
chr3H	6044170	0	0	0
chr3H	6044171	0	0	0
chr3H	6044172	0	0	0
chr3H	6044173	0	0	0
chr3H	6044174	0	0	0
chr3H	6044175	0	0	0
chr3H	6044176	0	0	0
chr3H	6044177	0	0	0
chr3H	6044178	0	0	0
chr3H	6044179	0	0	0
chr3H	6044180	0	0	0
chr3H	6044181	0	0	0
chr3H	6044182	0	0	0
chr3H	6044183	0	0	0
chr3H	6044184	0	0	0
chr3H	6044185	0	0	0
chr3H	6044186	0	0	0
chr3H	6044187	0	0	0
chr3H	6044188	0	0	0
chr3H	6044189	0	0	0
chr3H	6044190	0	0	0
chr3H	6044191	0	0	0
chr3H	6044192	0	0	0
chr3H	6044193	0	0	0
chr3H	6044194	0	0	0
chr3H	6044195	0	0	0
chr3H	6044196	0	0	0
chr3H	6044197	0	0	0
chr3H	6044198	0	0	0
chr3H	6044199	0	0	0
chr3H	6044200	0	0	0
chr3H	6044201	0	0	0
chr3H	6044202	0	0	0
chr3H	6044203	0	0	0
chr3H	6044204	0	0	0
chr3H	6044205	0	0	0
chr3H	6044206	0	0	0
chr3H	6044207	0	0	0
chr3H	6044208	0	0	0
chr3H	6044209	0	0	0
chr3H	6044210	0	0	0
chr3H	6044211	0	0	0
chr3H	6044212	0	0	0
chr3H	6044213	0	0	0
chr3H	6044214	0	0	0
chr3H	6044215	0	0	0
chr3H	6044216	0	0	0
chr3H	6044217	0	0	0
chr3H	6044218	0	0	0
chr3H	6044219	0	0	0
chr3H	6044220	0	0	0
chr3H	6044221	0	0	0
chr3H	6044222	0	0	0
chr3H	6044223	0	0	0
chr3H	6044224	0	0	0
chr3H	6044225	0	0	0
chr3H	6044226	0	0	0
chr3H	6044227	0	0	0
chr3H	6044228	0	0	0
chr3H	6044229	0	0	0
chr3H	6044230	0	0	0
chr3H	6044231	0	0	0
chr3H	6044232	0	0	0
chr3H	6044233	0	0	0
chr3H	6044234	0	0	0
chr3H	6044235	0	0	0
chr3H	6044236	0	0	0
chr3H	6044237	0	0	0
chr3H	6044238	0	0	0
chr3H	6044239	0	0	0
chr3H	6044240	0	0	0
chr3H	6044241	0	0	0
chr3H	6044242	0	0	0
chr3H	6044243	0	0	0
chr3H	6044244	0	0	0
chr3H	6044245	0	0	0
chr3H	6044246	0	0	0
chr3H	6044247	0	0	0
chr3H	6044248	0	0	0
chr3H	6044249	0	0	0
chr3H	6044250	0	0	0
chr3H	6044251	0	0	0
chr3H	6044252	0	0	0
chr3H	6044253	0	0	0
chr3H	6044254	0	0	0
chr3H	6044255	0	0	0
chr3H	6044256	0	0	0
chr3H	6044257	0	0	0
chr3H	6044258	0	0	0
chr3H	6044259	0	0	0
chr3H	6044260	0	0	0
chr3H	6044261	0	0	0
chr3H	6044262	0	0	0
chr3H	6044263	0	0	0
chr3H	6044264	0	0	0
chr3H	6044265	0	0	0
chr3H	6044266	0	0	0
chr3H	6044267	0	0	0
chr3H	6044268	0	0	0
chr3H	6044269	0	0	0
chr3H	6044270	0	0	0
chr3H	6044271	0	0	0
chr3H	6044272	0	0	0
chr3H	6044273	0	0	0
chr3H	6044274	0	0	0
chr3H	6044275	0	0	0
chr3H	6044276	0	0	0
chr3H	6044277	0	0	0
chr3H	6044278	0	0	0
chr3H	6044279	0	0	0
chr3H	6044280	0	0	0
chr3H	6044281	0	0	0
chr3H	6044282	0	0	0
chr3H	6044283	0	0	0
chr3H	6044284	0	0	0
chr3H	6044285	0	0	0
chr3H	6044286	0	0	0
chr3H	6044287	0	0	0
chr3H	6044288	0	0	0
chr3H	6044289	0	0	0
chr3H	6044290	0	0	0
chr3H	6044291	0	0	0
chr3H	6044292	0	0	0
chr3H	6044293	0	0	0
chr3H	6044294	0	0	0
chr3H	6044295	0	0	0
chr3H	6044296	0	0	0
chr3H	6044297	0	0	0
chr3H	6044298	0	0	0
chr3H	6044299	0	0	0
chr3H	6044300	0	0	0
chr3H	6044301	0	0	0
chr3H	6044302	0	0	0
chr3H	6044303	0	0	0
chr3H	6044304	0	0	0
chr3H	6044305	0	0	0
chr3H	6044306	0	0	0
chr3H	6044307	0	0	0
chr3H	6044308	0	0	0
chr3H	6044309	0	0	0
chr3H	6044310	0	0	0
chr3H	6044311	0	0	0
chr3H	6044312	0	0	0
[truncated: 780,222+ more rows]

## Sheet: Figure 1C
Rph7 expression in Bowman and Cebada Capa infected or uninfected by rust at day1 and day6
gene_id	number_reads	order	color
Bo(Rph7)_day_1_un	14.6112	4	day1_un
Bo(Rph7)_day_1_un	61.1562	5	day1_un
Bo(Rph7)_day_1_un	64.9766	6	day1_un
CC_day_1_un	7.46437	7	day1_un
CC_day_1_un	12.724	8	day1_un
CC_day_1_un	28.8627	9	day1_un
Bo_day_1_un	0	1	day1_un
Bo_day_1_un	0	2	day1_un
Bo_day_1_un	0	3	day1_un
Bo(Rph7)_day_1_inf	278.299	13	day1_inf
Bo(Rph7)_day_1_inf	337.519	14	day1_inf
Bo(Rph7)_day_1_inf	176.964	15	day1_inf
CC_day_1_inf	193.023	16	day1_inf
CC_day_1_inf	138.469	17	day1_inf
CC_day_1_inf	118.7	18	day1_inf
Bo_day_1_inf	0	10	day1_inf
Bo_day_1_inf	0	11	day1_inf
Bo_day_1_inf	0.935619	12	day1_inf
Bo(Rph7)_day_6_un	145.234	22	day6_un
Bo(Rph7)_day_6_un	61.3122	23	day6_un
Bo(Rph7)_day_6_un	108.79	24	day6_un
CC_day_6_un	70.5145	25	day6_un
CC_day_6_un	67.8999	26	day6_un
CC_day_6_un	66.1405	27	day6_un
Bo_day_6_un	1.01764	19	day6_un
Bo_day_6_un	3.55683	20	day6_un
Bo_day_6_un	3.47685	21	day6_un
Bo(Rph7)_day_6_inf	1211.23	31	day6_inf
Bo(Rph7)_day_6_inf	1178.03	32	day6_inf
Bo(Rph7)_day_6_inf	972.459	33	day6_inf
CC_day_6_inf	960.532	34	day6_inf
CC_day_6_inf	779.591	35	day6_inf
CC_day_6_inf	933.108	36	day6_inf
Bo_day_6_inf	0.971739	28	day6_inf
Bo_day_6_inf	0.938914	29	day6_inf
Bo_day_6_inf	0	30	day6_inf

## Sheet: Fig 2B-D
Templates utilised by AlphaFold2 for the structure prediction of Rph7. In bold are structures that were also matches following a structural search of the prediction using the Dali server.
No	Hit		Prob	E-value	P-value	Score
1	2DJR_A	Zinc finger BED domain-	97.8	6.1e-08	7.6e-13	71.2
2	2CT5_A	Zinc finger BED domain	97.2	3.1e-06	3.9e-11	61.3
3	3ULX_A	Stress-induced transcri	97	6.9e-06	8.5e-11	69.1
4	1UT7_A	NO APICAL MERISTEM PROT	97	9.5e-06	1.2e-10	67.9
5	1UT7_B	NO APICAL MERISTEM PROT	97	9.5e-06	1.2e-10	67.9
6	5AAZ_A	OPTINEURIN; PROTEIN BIN	91.2	0.079	9.8e-07	33.3
7	1M36_A	Monocytic leukemia zinc	86.8	0.34	4.2e-06	27.8
8	2MRF_A	E3 ubiquitin-protein li	84.6	0.55	6.8e-06	31.3
9	2LO3_A	SAGA-associated factor	80.3	1.1	1.4e-05	33.9
10	6TB4_C	TATA-box Binding Protei	80.1	1.1	1.4e-05	48.8
11	6TBM_C	TATA-binding protein, T	80.1	1.1	1.4e-05	48.8
12	5VF0_B	Polyubiquitin-B, E3 ubi	65.4	4.7	5.9e-05	29.1
13	3MHH_E	Ubiquitin carboxyl-term	64.9	5	6.1e-05	34.7
14	3MHS_E	Ubiquitin carboxyl-term	64.9	5	6.1e-05	34.7
15	2EN3_A	Zinc finger protein 95	59.1	7.5	9.2e-05	23.5
16	5AAY_A	NF-KAPPA-B ESSENTIAL MO	50.8	13	0.00016	17.2
17	1U85_A	Kruppel-like factor 3;	45.8	17	0.00021	17.6
18	3MJH_B	Ras-related protein Rab	45	18	0.00022	17.5
19	1WJP_A	Zinc finger protein 295	44.3	19	0.00023	27.1
20	6CVQ_B	Aprataxin/DNA Complex;	42.1	21	0.00026	31.1
21	3WWL_A	Alpha-aminoadipate carr	41.3	22	0.00028	24.5
22	5EIN_C	N-acetyl-gamma-glutamyl	41.3	22	0.00028	24.5
23	5YEL_A	Transcriptional repress	41.1	23	0.00028	25.6
24	2LO4_A	Optineurin; zinc-finger	40	24	0.0003	28
25	6QNX_C	Cohesin subunit SA-2, D	39.3	25	0.00031	37
26	4XBA_A	Hnt3; GMP, nucleotidyl	36.5	30	0.00037	31
27	2LO2_A	SAGA-associated factor	36.5	30	0.00037	25.5
28	5YEL_B	Transcriptional repress	35.4	32	0.00039	24.9
29	3VHT_B	Green fluorescent prote	34.6	33	0.00041	34.3
30	2CSH_A	Zinc finger protein 297	34.5	34	0.00042	23
31	3SP4_B	Aprataxin-like protein;	34.4	34	0.00042	30.8
32	6TBM_O	TATA-binding protein, T	33.8	35	0.00043	30.2
33	2RSH_A	Zinc finger protein ZFA	32.8	37	0.00046	16.7
34	3MHH_C	Ubiquitin carboxyl-term	32.5	38	0.00047	28.4
35	3MHS_C	Ubiquitin carboxyl-term	32.5	38	0.00047	28.4
36	2YUC_A	TNF receptor-associated	32.2	39	0.00048	22.7
37	2LVH_A	Putative zinc finger pr	31.5	41	0.0005	17.8
38	2VY4_A	U11/U12 SMALL NUCLEAR R	31.4	41	0.0005	23.5
39	2YSA_A	Retinoblastoma-binding	29.5	46	0.00057	24.7
40	2L7X_A	Envelope glycoprotein;	29	48	0.00059	28.2
41	4GZN_C	PROTEIN/DNA Complex; Zi	28.1	51	0.00063	17.5
42	2LXW_A	XIAP-associated factor	27.3	53	0.00066	26.4
43	2KFQ_A	FP1; protein, DE NOVO P	26.7	56	0.00069	15.6
44	2EE8_A	Protein odd-skipped-rel	26.5	56	0.0007	21
45	2E72_A	Pogo transposable eleme	26.4	57	0.0007	25.9
46	2L6Z_B	Erythroid transcription	25.9	59	0.00072	16.4
47	2D9H_A	Zinc finger protein 692	25.7	59	0.00074	19.6
48	2JSP_A	Transcriptional regulat	25.5	60	0.00075	27.5
49	2JVM_A	Uncharacterized protein	25.4	61	0.00075	27.2
50	2YU5_A	Zinc finger protein 473	24.4	66	0.00081	17.8
51	3ZMS_C	LYSINE-SPECIFIC HISTONE	24.3	66	0.00081	32.3
52	2N26_A	Zinc finger and BTB dom	24	67	0.00083	22.6
53	3IUF_A	Zinc finger protein ubi	23.5	70	0.00087	18.2
54	2RV4_A	Zinc finger protein ZFA	23.4	70	0.00087	15.9
55	2ELS_A	Zinc finger protein 406	22.7	74	0.00092	15.7
56	4QIW_P	DNA-directed RNA polyme	22	78	0.00096	20.5
57	3NA7_A	HP0958; flagellar bioge	21.3	82	0.001	29.4
58	2JRR_A	Uncharacterized protein	21.2	83	0.001	25.5
59	5K2M_F	RimK-related lysine bio	21	84	0.001	21.6
60	5K2M_L	RimK-related lysine bio	21	84	0.001	21.6
61	2YRK_A	Zinc finger homeobox pr	20.1	91	0.0011	24.4

## Sheet: Figure 3C
Expressions of three select genes for Bowan and BW758 infected or uninfected by rust at day1 and day6
gene_id	rep	number_reads	order	color
HORVU.MOREX.r3.5HG0519340	Bo_day_1_mock	0	1	day1_un
HORVU.MOREX.r3.5HG0519340	Bo_day_1_mock	0	2	day1_un
HORVU.MOREX.r3.5HG0519340	Bo_day_1_mock	0	3	day1_un
HORVU.MOREX.r3.5HG0519340	BW758_day_1_mock	0	4	day1_un
HORVU.MOREX.r3.5HG0519340	BW758_day_1_mock	0	5	day1_un
HORVU.MOREX.r3.5HG0519340	BW758_day_1_mock	0	6	day1_un
HORVU.MOREX.r3.5HG0519340	Bo_day_1_inf	0	7	day1_inf
HORVU.MOREX.r3.5HG0519340	Bo_day_1_inf	0	8	day1_inf
HORVU.MOREX.r3.5HG0519340	Bo_day_1_inf	0	9	day1_inf
HORVU.MOREX.r3.5HG0519340	BW758_day_1_inf	0	10	day1_inf
HORVU.MOREX.r3.5HG0519340	BW758_day_1_inf	0	11	day1_inf
HORVU.MOREX.r3.5HG0519340	BW758_day_1_inf	0	12	day1_inf
HORVU.MOREX.r3.5HG0519340	Bo_day_6_mock	0	13	day6_un
HORVU.MOREX.r3.5HG0519340	Bo_day_6_mock	0	14	day6_un
HORVU.MOREX.r3.5HG0519340	Bo_day_6_mock	0	15	day6_un
HORVU.MOREX.r3.5HG0519340	BW758_day_6_mock	0	16	day6_un
HORVU.MOREX.r3.5HG0519340	BW758_day_6_mock	0	17	day6_un
HORVU.MOREX.r3.5HG0519340	BW758_day_6_mock	0	18	day6_un
HORVU.MOREX.r3.5HG0519340	Bo_day_6_inf	0	19	day6_inf
HORVU.MOREX.r3.5HG0519340	Bo_day_6_inf	0	20	day6_inf
HORVU.MOREX.r3.5HG0519340	Bo_day_6_inf	0	21	day6_inf
HORVU.MOREX.r3.5HG0519340	BW758_day_6_inf	104	22	day6_inf
HORVU.MOREX.r3.5HG0519340	BW758_day_6_inf	61	23	day6_inf
HORVU.MOREX.r3.5HG0519340	BW758_day_6_inf	76	24	day6_inf
HORVU.MOREX.r3.5HG0423030	Bo_day_1_mock	1211	1	day1_un
HORVU.MOREX.r3.5HG0423030	Bo_day_1_mock	936	2	day1_un
HORVU.MOREX.r3.5HG0423030	Bo_day_1_mock	830	3	day1_un
HORVU.MOREX.r3.5HG0423030	BW758_day_1_mock	744	4	day1_un
HORVU.MOREX.r3.5HG0423030	BW758_day_1_mock	1004	5	day1_un
HORVU.MOREX.r3.5HG0423030	BW758_day_1_mock	935	6	day1_un
HORVU.MOREX.r3.5HG0423030	Bo_day_1_inf	655	7	day1_inf
HORVU.MOREX.r3.5HG0423030	Bo_day_1_inf	852	8	day1_inf
HORVU.MOREX.r3.5HG0423030	Bo_day_1_inf	676	9	day1_inf
HORVU.MOREX.r3.5HG0423030	BW758_day_1_inf	766	10	day1_inf
HORVU.MOREX.r3.5HG0423030	BW758_day_1_inf	716	11	day1_inf
HORVU.MOREX.r3.5HG0423030	BW758_day_1_inf	735	12	day1_inf
HORVU.MOREX.r3.5HG0423030	Bo_day_6_mock	362	13	day6_un
HORVU.MOREX.r3.5HG0423030	Bo_day_6_mock	280	14	day6_un
HORVU.MOREX.r3.5HG0423030	Bo_day_6_mock	296	15	day6_un
HORVU.MOREX.r3.5HG0423030	BW758_day_6_mock	466	16	day6_un
HORVU.MOREX.r3.5HG0423030	BW758_day_6_mock	614	17	day6_un
HORVU.MOREX.r3.5HG0423030	BW758_day_6_mock	470	18	day6_un
HORVU.MOREX.r3.5HG0423030	Bo_day_6_inf	518	19	day6_inf
HORVU.MOREX.r3.5HG0423030	Bo_day_6_inf	588	20	day6_inf
HORVU.MOREX.r3.5HG0423030	Bo_day_6_inf	568	21	day6_inf
HORVU.MOREX.r3.5HG0423030	BW758_day_6_inf	4122	22	day6_inf
HORVU.MOREX.r3.5HG0423030	BW758_day_6_inf	3674	23	day6_inf
HORVU.MOREX.r3.5HG0423030	BW758_day_6_inf	2456	24	day6_inf
HORVU.MOREX.r3.5HG0464240	Bo_day_1_mock	1	1	day1_un
HORVU.MOREX.r3.5HG0464240	Bo_day_1_mock	0	2	day1_un
HORVU.MOREX.r3.5HG0464240	Bo_day_1_mock	0	3	day1_un
HORVU.MOREX.r3.5HG0464240	BW758_day_1_mock	20	4	day1_un
HORVU.MOREX.r3.5HG0464240	BW758_day_1_mock	5	5	day1_un
HORVU.MOREX.r3.5HG0464240	BW758_day_1_mock	7	6	day1_un
HORVU.MOREX.r3.5HG0464240	Bo_day_1_inf	0	7	day1_inf
HORVU.MOREX.r3.5HG0464240	Bo_day_1_inf	3	8	day1_inf
HORVU.MOREX.r3.5HG0464240	Bo_day_1_inf	0	9	day1_inf
HORVU.MOREX.r3.5HG0464240	BW758_day_1_inf	0	10	day1_inf
HORVU.MOREX.r3.5HG0464240	BW758_day_1_inf	0	11	day1_inf
HORVU.MOREX.r3.5HG0464240	BW758_day_1_inf	0	12	day1_inf
HORVU.MOREX.r3.5HG0464240	Bo_day_6_mock	15	13	day6_un
HORVU.MOREX.r3.5HG0464240	Bo_day_6_mock	1	14	day6_un
HORVU.MOREX.r3.5HG0464240	Bo_day_6_mock	0	15	day6_un
HORVU.MOREX.r3.5HG0464240	BW758_day_6_mock	1	16	day6_un
HORVU.MOREX.r3.5HG0464240	BW758_day_6_mock	1	17	day6_un
HORVU.MOREX.r3.5HG0464240	BW758_day_6_mock	22	18	day6_un
HORVU.MOREX.r3.5HG0464240	Bo_day_6_inf	2	19	day6_inf
HORVU.MOREX.r3.5HG0464240	Bo_day_6_inf	4	20	day6_inf
HORVU.MOREX.r3.5HG0464240	Bo_day_6_inf	5	21	day6_inf
HORVU.MOREX.r3.5HG0464240	BW758_day_6_inf	195	22	day6_inf
HORVU.MOREX.r3.5HG0464240	BW758_day_6_inf	148	23	day6_inf
HORVU.MOREX.r3.5HG0464240	BW758_day_6_inf	120	24	day6_inf

## Sheet: Figure 4B
Figure 4B Westblot
anti-GFP from mouse IgG1κ (clones 7.1 and 13.1) (Roche, 11814460001) 1:2000
goat anti-mouse antibodies conjugated with horseradish peroxidase (BIORAD, 1705047) 1:20000

## Sheet: Figure 4C
Figure 4 C. Cell death in barley protoplast
	Sample	Reads	Average	relative activity
Biological replacate 1	Ubi_GFP	402521	405323	100
	Ubi_GFP	418726
	Ubi_GFP	394722
	Ubi_Rph7	247752	252701	62.3457
	Ubi_Rph7	254038
	Ubi_Rph7	256314
	Native_Rph7	183361	186129	45.9211
	Native_Rph7	189384
	Native_Rph7	185641
	Sr50_AvrSr50	1899	2197.67	0.542201
	Sr50_AvrSr50	2265
	Sr50_AvrSr50	2429
Biological replacate 2	Ubi_GFP	806062	793953	100
	Ubi_GFP	767821
	Ubi_GFP	807977
	Ubi_Rph7	301582	305567	38.4868
	Ubi_Rph7	306652
	Ubi_Rph7	308467
	Native_Rph7	383534	384534	48.4329
	Native_Rph7	391240
	Native_Rph7	378829
	Sr50_AvrSr50	2903	2980.33	0.375379
	Sr50_AvrSr50	2946
	Sr50_AvrSr50	3092
	Sample	Relative Activity
Replacate 1	Ubi_GFP	100
	Sr50_AvrSr50	0.542201
	Native_Rph7	45.9211
	Ubi_Rph7	63.2457
Replacate 2	Ubi_GFP	100
	Sr50_AvrSr50	0.375379
	Native_Rph7	48.4329
	Ubi_Rph7	38.4868
	adjusted p value by Tukey test
		Ubi_GFP	Sr50_Avr_Sr50	Native_Rph7	Ubi_Rph7
	Ubi_GFP		0.0003	0.0056	0.0075
	Sr50_AvrSr50	0.0003		0.0097	0.0072
	Native_Rph7	0.0056	0.0097		0.9917
	Ubi_Rph7	0.0075	0.0072	0.9917

## Sheet: Supp_Figure 1
Positions of genes in barley pan-genome within the mapping region on chromosome 3H
gene	Cebada_Capa	Barke	RGT_Planet	HOR10350	Golden_Promise	HOR9043	B1K	Hockett	OUN333	HOR3365	HOR8148	Akashinriki	HOR13821	HOR13942	HOR21599	OUH602	HOR3081	HOR7552	Morex	Igri	ZDM2064	ZDM01467
HvGAD1	6345463	6237820	6622115	5898346	4558079	5756781	6421813	4021458	5762647	5401364	6180162	6556623	6711439	6262222	5499403	5857829	6026995	5760645	5987253	8499293	5467106	5654865
UnkP-1	6375178	6253874	6638115	5916882	4579325	5777410	NA	4037460	NA	5432392	NA	NA	NA	NA	NA	NA	NA	NA	NA	NA	5496308	5684252
UnkP-2	6429326	6322210	6715782	5986051	4579325	5850329	NA	NA	5781827	NA	6193544	6587897	6724484	6289784	5513028	5894959	6055531	5793092	6014819	8470429	NA	NA
Znf_BED1 (Rph7)	6393698	6295604	6683898	5960574	4617479	5823075	NA	4078675	5844370	5445724	NA	NA	NA	NA	NA	NA	NA	NA	NA	NA	NA	NA
Znf_BED2	6448166	6342266	6737133	6006338	4648707	5870999	6436136	4121949	5858405	NA	6235820	6597199	6764535	6300162	5552273	5972538	NA	NA	NA	NA	5505610	NA
HvPG1	6456362	6350586	6745568	6013903	4657782	5881378	6443828	4132085	5869432	5454009	6244385	6605899	6772863	6309734	5562011	5980970	6075614	5814412	6034973	8449104	5513663	5704791
HvPG4	6490686	6362131	6757150	6024437	4669347	5892913	6470740	4143667	5881833	5466259	6254957	6616381	6783435	6319267	5572583	5991451	6102412	5841277	6061774	8422011	5524145	5732410

## Sheet: Supp_Figure 5
Supp Figure 5. Expression of Rph7 induced by different pathogens
SampleId	Genotype	Pathotype	Time	Relative Exp
1	Bowman	5457P+	1d	0.0685082
2	Bowman	5457P+	1d	0.117842
3	Bowman	5457P+	1d	0.159357
4	B+Rph7	5457P+	1d	4.85342
5	B+Rph7	5457P+	1d	10.292
6	B+Rph7	5457P+	1d	12.4076
7	Bowman	5553P+	1d	0.0591693
8	Bowman	5553P+	1d	0.0737573
9	Bowman	5553P+	1d	0.21278
10	B+Rph7	5553P+	1d	3.76747
11	B+Rph7	5553P+	1d	0.689673
12	B+Rph7	5553P+	1d	2.60885
13	Bowman	220P+	1d	0.0479611
14	Bowman	220P+	1d	0.0480719
15	Bowman	220P+	1d	0.249674
16	B+Rph7	220P+	1d	3.45413
17	B+Rph7	220P+	1d	2.59345
18	B+Rph7	220P+	1d	4.1556
20	Bowman	Oil	1d	0.076046
21	Bowman	Oil	1d	0.154425
22	B+Rph7	Oil	1d	0.66968
23	B+Rph7	Oil	1d	1.47279
24	B+Rph7	Oil	1d	0.857531
31	Bowman	5457P+	6d	0.0933739
32	Bowman	5457P+	6d	0.184274
33	Bowman	5457P+	6d	0.0680587
34	B+Rph7	5457P+	6d	15.5136
35	B+Rph7	5457P+	6d	40.0923
36	B+Rph7	5457P+	6d	16.5026
37	Bowman	5553P+	6d	0.173432
38	Bowman	5553P+	6d	0.121532
39	Bowman	5553P+	6d	0.0507423
40	B+Rph7	5553P+	6d	0.895171
41	B+Rph7	5553P+	6d	0.748194
42	B+Rph7	5553P+	6d	0.991736
43	Bowman	220P+	6d	0.101604
44	Bowman	220P+	6d	0.0973254
45	Bowman	220P+	6d	0.146777
46	B+Rph7	220P+	6d	11.5019
47	B+Rph7	220P+	6d	12.2184
48	B+Rph7	220P+	6d	13.6046
49	Bowman	Oil	6d	0.108092
50	Bowman	Oil	6d	0.135703
51	Bowman	Oil	6d	0.101912
52	B+Rph7	Oil	6d	2.93715
53	B+Rph7	Oil	6d	1.70007
54	B+Rph7	Oil	6d	3.54595
